# Supplementary material for: Response of a Human Lens Epithelial Cell Line to Hyperglycemic and Oxidative Stress: The Role of Aldose Reductase
Source: Antioxidants (Basel). 2023 Mar 28;12(4):829. doi: 10.3390/antiox12040829 (PMC10135174; doi:10.3390/antiox12040829)
Supplement: Supplementary file 1 [file antioxidants-12-00829-s001.zip]

Archive with 1 entries (1 files):
- antioxidants-2253756-supplementary.pdf
